# Supplementary material for: Integrative analysis of a necroptosis-related gene signature of clinical value and heterogeneity in diffuse large B cell lymphoma
Source: Front Genet. 2022 Aug 11;13:911443. doi: 10.3389/fgene.2022.911443 (PMC9403718; doi:10.3389/fgene.2022.911443)
Supplement: Supplementary file 2 [file Table3.XLSX]

## Sheet: km_euclidean_K=3_cli
ID	Type	immunohistochemistry	Age	Gender	ECOG	IPI_sco	B_sy	LDH	Respon	PFStime	PFSstat	futime	fustat	CD10	Bcl6	FOXP1	GCET	MUM1	X3_markers_algori	GEP	Cluster
GSM775979	GCB	GCB	58	M	0	2	1	1	CR	29.043	1	61.897	0	100	70	20	70	5	GC	GCB	1
GSM775980	GCB	GCB	89	F	1	1	0	1	CR	90.743	0	90.743	0	0	80	10	5	0	GC	GCB	1
GSM775981	GCB	GCB	32	F	0	0	0	UNK	CR	102.275	0	102.275	0	100	100	20	90	20	GC	GCB	1
GSM775982	GCB	GCB	61	M	2	3	1	1	CR	16.789	1	102.834	0	60	60	60	90	5	GC	GCB	1
GSM775983	GCB	GCB	39	F	0	1	1	UNK	CR	82.99	0	82.99	0	0	70	10	35	5	GC	GCB	3
GSM775984	ABC	ABC	84	M	1	3	0	1	CR	50.563	0	50.563	1	0	100	100	0	100	nonGC	ABC	2
GSM775985	ABC	NA	82	M	3	2	1	0	CR	7.1	1	7.162	1	0	25	100	0	80	nonGC	ABC	2
GSM775986	ABC	ABC	68	M	4	3	1	1	PR	2.3	1	9.265	1	0	100	100	0	100	nonGC	ABC	3
GSM775987	ABC	ABC	59	M	1	1	0	0	CR	94.784	0	94.784	0	0	10	10	10	30	nonGC	ABC	3
GSM775988	ABC	ABC	88	M	1	1	0	UNK	CR	38.374	0	38.374	1	0	50	100	0	80	nonGC	ABC	3
GSM775989	UC	ABC	65	M	0	4	1	1	CR	72.411	0	72.411	0	0	80	100	0	60	nonGC	UC	1
GSM775990	ABC	GCB	57	F	1	2	1	0	CR	4.008	1	7.655	1	100	80	90	90	0	GC	ABC	2
GSM775991	GCB	GCB	83	M	2	2	0	1	CR	20.632	1	20.632	1	100	80	100	35	0	GC	GCB	3
GSM775992	GCB	GCB	62	M	1	2	1	1	PR	6.932	1	9.528	1	0	30	0	0	0	GC	GCB	3
GSM775993	ABC	ABC	82	M	0	3	0	1	PD	1.938	1	2.431	1	0	50	90	0	70	nonGC	ABC	2
GSM775994	ABC	ABC	46	M	0	1	0	0	CR	101.388	0	101.388	0	0	80	100	0	80	nonGC	ABC	3
GSM775995	GCB	ABC	39	M	1	2	1	1	CR	8.476	1	16.131	1	0	80	80	10	0	nonGC	GCB	1
GSM775996	GCB	GCB	67	F	0	3	0	1	PR	26.251	1	99.253	0	100	80	10	90	0	GC	GCB	2
GSM775997	ABC	ABC	76	M	1	1	0	UNK	CR	16.92	1	71.392	0	0	80	90	90	5	nonGC	ABC	1
GSM775998	ABC	ABC	60	F	3	5	1	1	PR	5.421	1	16.657	1	0	50	100	0	80	nonGC	ABC	2
GSM775999	GCB	GCB	34	F	1	1	0	UNK	CR	70.998	0	82.99	0	0	80	50	90	5	GC	GCB	2
GSM776000	GCB	GCB	56	M	1	2	0	UNK	PD	1.61	1	9.101	1	100	100	100	90	0	GC	GCB	3
GSM776002	GCB	GCB	72	F	0	2	0	UNK	CR	11.992	1	13.733	1	100	100	10	90	10	GC	GCB	1
GSM776003	GCB	GCB	61	F	0	2	1	1	PR	7.064	1	7.064	1	100	100	100	90	0	GC	GCB	3
GSM776004	GCB	GCB	74	M	0	3	0	UNK	SD	26.71	1	40.246	1	90	90	30	90	0	GC	GCB	2
GSM776005	ABC	GCB	18	M	0	3	0	1	CR	22.637	1	23.031	1	0	20	40	0	100	nonGC	ABC	1
GSM776006	GCB	GCB	39	M	0	3	0	1	PR	2.333	1	12.419	1	100	50	100	0	90	GC	GCB	3
GSM776007	ABC	ABC	71	F	1	3	0	0	CR	79.441	0	79.441	0	0	50	90	10	100	nonGC	ABC	3
GSM776009	GCB	GCB	62	F	2	4	0	1	CR	76.813	0	76.813	0	0	20	90	60	10	nonGC	GCB	2
GSM776010	ABC	ABC	54	M	0	0	0	0	CR	68.928	0	68.928	0	10	10	100	60	90	nonGC	ABC	2
GSM776011	UC	ABC	79	M	1	3	0	0	CR	56.871	0	56.871	1	70	90	100	60	100	GC	UC	1
GSM776012	GCB	GCB	55	M	0	0	0	0	CR	63.441	0	63.441	0	0	100	30	60	5	GC	GCB	1
GSM776013	ABC	ABC	77	M	1	2	0	0	CR	73.265	0	73.265	0	0	50	100	60	90	nonGC	ABC	3
GSM776014	ABC	ABC	53	M	0	0	1	UNK	PR	7.852	1	12.255	1	0	90	80	90	90	nonGC	ABC	2
GSM776015	GCB	GCB	18	M	0	3	1	1	CR	13.339	1	76.945	0	0	90	10	30	70	GC	GCB	3
GSM776016	GCB	GCB	53	M	1	0	0	0	CR	47.474	0	47.474	0	100	100	0	90	20	GC	GCB	1
GSM776017	GCB	GCB	35	M	1	0	0	0	CR	51.055	0	51.055	0	100	100	40	90	30	GC	GCB	1
GSM776018	GCB	GCB	62	F	1	3	0	0	PR	2.136	1	23.556	1	100	100	10	90	10	GC	GCB	1
GSM776019	GCB	GCB	64	M	0	3	UNK	1	PR	34.267	0	46.259	0	90	90	10	90	30	GC	GCB	1
GSM776020	GCB	GCB	68	M	1	0	1	0	CR	24.509	0	48.493	0	80	80	0	90	5	GC	GCB	1
GSM776021	GCB	GCB	55	M	0	2	0	1	PD	1.643	1	4.6	1	100	100	10	90	50	GC	GCB	1
GSM776022	UC	ABC	76	M	0	1	0	0	CR	46.916	1	51.91	1	20	90	80	0	40	nonGC	UC	1
GSM776023	GCB	GCB	84	M	2	3	0	0	CR	15.409	1	34.168	1	90	100	80	90	50	GC	GCB	1
GSM776024	GCB	GCB	62	M	1	1	0	1	CR	47.441	0	47.441	0	100	90	100	60	50	GC	GCB	1
GSM776025	ABC	ABC	72	M	0	1	0	0	CR	36.567	0	36.567	0	0	70	100	0	100	nonGC	ABC	1
GSM776026	GCB	GCB	74	F	1	2	1	1	CR	10.053	1	46.784	1	100	100	50	35	10	GC	GCB	1
GSM776027	GCB	GCB	70	F	1	3	0	1	PR	2.76	1	2.76	1	100	100	80	90	100	GC	GCB	3
GSM776028	UC	GCB	50	M	1	1	1	1	CR	26.086	0	38.078	0	0	30	20	0	100	GC	UC	1
GSM776029	GCB	GCB	79	M	1	1	0	0	CR	71.162	1	87.326	1	0	10	100	0	0	nonGC	GCB	2
GSM776030	ABC	ABC	62	M	4	4	1	1	CR	49.018	0	49.018	0	0	40	100	100	100	nonGC	ABC	3
GSM776031	ABC	ABC	72	F	1	3	0	0	PR	9.166	1	22.439	1	0	70	100	90	80	nonGC	ABC	3
GSM776032	UC	ABC	78	M	1	1	1	0	CR	17.774	1	22.177	1	0	60	80	10	100	nonGC	UC	1
GSM776033	ABC	ABC	69	M	1	2	0	0	CR	52.172	0	52.172	0	0	100	100	0	100	nonGC	ABC	1
GSM776034	GCB	GCB	65	F	1	2	0	0	CR	56.903	0	56.903	0	100	50	80	90	0	GC	GCB	1
GSM776035	ABC	ABC	60	M	1	3	0	1	PD	0.69	1	1.281	1	0	0	0	0	100	nonGC	ABC	1
GSM776036	GCB	GCB	74	M	1	1	0	0	CR	58.086	0	58.086	0	80	80	90	90	10	GC	GCB	2
GSM776037	ABC	ABC	39	M	1	1	0	1	CR	59.039	0	59.039	0	0	20	0	0	50	nonGC	ABC	1
GSM776038	GCB	GCB	75	M	1	2	0	UNK	CR	59.795	0	59.795	0	0	40	5	90	30	GC	GCB	2
GSM776040	GCB	GCB	37	M	1	1	0	0	CR	61.634	0	61.634	0	0	80	50	90	25	GC	GCB	1
GSM776041	ABC	ABC	62	M	1	4	1	1	CR	14.259	1	14.259	1	20	30	90	90	90	nonGC	ABC	1
GSM776042	ABC	ABC	61	F	1	0	0	0	CR	24.903	1	69.749	0	0	30	90	10	100	nonGC	ABC	3
GSM776043	ABC	ABC	42	M	1	0	0	UNK	CR	36.041	0	60.057	0	100	30	100	90	100	GC	ABC	2
GSM776044	UC	GCB	33	M	1	1	0	1	CR	68.107	0	68.107	0	10	50	50	0	90	GC	UC	2
GSM776045	ABC	ABC	60	M	1	3	0	0	CR	6.341	1	13.142	1	0	90	100	35	80	nonGC	ABC	2
GSM776046	ABC	ABC	60	M	1	3	0	1	CR	68.337	0	68.337	0	0	80	100	0	100	nonGC	ABC	3
GSM776047	ABC	ABC	83	M	1	4	1	1	CR	79.869	0	79.869	0	5	5	100	0	30	nonGC	ABC	2
GSM776048	ABC	ABC	52	M	3	2	0	1	CR	26.382	1	48.69	1	10	0	5	10	80	nonGC	ABC	1
GSM776049	ABC	ABC	80	F	1	3	1	1	CR	72.542	0	72.542	0	0	80	100	10	50	nonGC	ABC	3
GSM776051	GCB	GCB	75	F	1	1	0	1	CR	61.437	0	61.437	1	100	100	100	0	50	GC	GCB	3
GSM776052	ABC	GCB	69	M	0	1	0	0	CR	66.924	1	75.236	1	100	100	100	10	100	GC	ABC	1
GSM776053	GCB	GCB	77	F	1	2	0	1	PR	10.053	1	9.331	1	100	100	100	0	0	GC	GCB	3
GSM776054	ABC	ABC	71	F	1	4	0	1	CR	13.634	1	16.887	1	10	90	100	10	100	nonGC	ABC	2
GSM776055	GCB	GCB	57	F	1	1	1	UNK	CR	8.444	1	80.591	1	100	100	100	90	0	GC	GCB	2
GSM776056	ABC	ABC	61	M	1	2	1	1	CR	39.589	1	78.85	0	5	10	10	20	80	nonGC	ABC	2
GSM776057	GCB	GCB	20	M	0	0	0	0	CR	86.998	0	86.998	0	0	100	10	90	5	GC	GCB	1
GSM776058	GCB	GCB	72	F	1	3	0	1	PR	0.493	1	1.018	1	100	100	10	90	0	GC	GCB	2
GSM776059	ABC	ABC	86	F	1	2	0	0	SD	7.228	1	8.542	1	0	0	100	0	80	nonGC	ABC	3
GSM776060	ABC	ABC	84	M	0	3	0	UNK	CR	83.384	0	83.384	1	0	100	100	10	100	nonGC	ABC	3
GSM776061	ABC	ABC	72	M	1	2	0	1	CR	32.789	1	33.248	1	0	100	100	10	100	nonGC	ABC	1
GSM776062	UC	ABC	80	M	1	2	1	UNK	CR	10.908	1	13.01	1	20	80	90	90	90	nonGC	UC	2
GSM776063	ABC	ABC	50	F	1	3	0	1	PR	3.088	1	12.649	1	0	45	90	90	80	nonGC	ABC	2
GSM776064	ABC	ABC	69	M	1	2	0	1	CR	40.279	1	73.528	1	0	40	100	0	100	nonGC	ABC	3
GSM776065	GCB	GCB	76	F	0	2	0	0	PR	17.248	1	24.181	1	80	40	100	0	80	GC	GCB	2
GSM776066	ABC	ABC	68	M	1	1	0	0	CR	90.283	0	90.283	0	0	5	100	0	100	nonGC	ABC	1
GSM776067	ABC	ABC	69	M	1	3	0	1	PR	21.092	1	47.737	1	5	30	90	0	10	nonGC	ABC	2
GSM776068	GCB	GCB	65	M	0	2	1	0	CR	93.963	0	93.963	0	90	90	100	30	90	GC	GCB	2
GSM776069	GCB	ABC	64	F	2	3	0	1	CR	96.361	0	96.361	0	0	90	90	0	5	nonGC	GCB	2
GSM776070	GCB	GCB	71	M	3	4	1	1	CR	68.764	0	68.764	1	0	40	40	90	10	GC	GCB	1
GSM776071	UC	ABC	61	M	0	4	0	1	PR	10.021	1	12.747	1	100	60	80	0	40	GC	UC	2
GSM776072	GCB	GCB	53	M	1	1	1	0	CR	14.916	1	20.238	1	100	90	100	0	30	GC	GCB	2
GSM776073	GCB	ABC	45	M	1	2	1	1	CR	82.004	0	82.004	1	0	31	0	0	90	GC	GCB	2
GSM776074	UC	ABC	80	F	4	4	0	1	PD	1.018	1	3.483	1	0	10	90	30	100	nonGC	UC	3
GSM776076	GCB	GCB	60	F	1	3	1	1	CR	10.908	1	103.129	0	10	90	0	10	80	GC	GCB	3
GSM776077	ABC	ABC	74	M	1	4	0	1	CR	23.294	1	45.175	1	5	100	100	90	100	nonGC	ABC	2
GSM776078	GCB	GCB	62	F	1	1	1	0	SD	23.097	1	48.953	1	100	90	100	90	5	GC	GCB	3
GSM776080	ABC	GCB	58	M	1	0	0	0	CR	30.357	1	91.269	1	10	25	10	10	100	nonGC	ABC	3
GSM776081	GCB	GCB	83	F	2	3	0	0	CR	17.248	1	17.248	1	100	100	0	100	5	GC	GCB	1
GSM776082	GCB	GCB	47	F	1	0	0	UNK	CR	60.846	0	60.846	0	10	30	60	100	0	GC	GCB	2
GSM776083	GCB	GCB	52	M	1	0	0	0	CR	79.737	0	79.737	0	90	80	80	0	0	GC	GCB	2
GSM776084	GCB	GCB	75	M	1	3	0	1	PR	17.117	1	29.93	1	100	100	0	0	0	GC	GCB	3
GSM776085	ABC	GCB	60	F	1	1	0	0	CR	61.897	1	70.965	1	50	50	80	0	30	GC	ABC	2
GSM776086	GCB	GCB	50	M	1	3	0	1	CR	93.864	0	93.864	0	100	80	10	100	50	GC	GCB	1
GSM776087	UC	ABC	50	M	1	1	0	1	PR	13.142	1	40.148	1	0	90	80	20	80	nonGC	UC	3
GSM776088	GCB	ABC	67	M	2	2	1	UNK	CR	73.002	0	73.002	1	5	80	0	100	0	GC	GCB	2
GSM776089	GCB	GCB	71	M	2	2	0	1	CR	71.754	0	71.754	0	5	80	0	0	0	GC	GCB	1
GSM776090	GCB	GCB	48	F	3	2	0	0	CR	87.589	0	87.589	0	80	80	5	10	10	GC	GCB	2
GSM776094	ABC	GCB	64	M	2	0	0	1	CR	60.715	0	60.715	0	65	30	90	10	10	GC	ABC	2
GSM776096	ABC	ABC	77	M	2	1	0	0	CR	29.832	1	36.534	1	0	0	90	0	80	nonGC	ABC	3
GSM776100	ABC	ABC	54	M	2	0	1	0	PR	10.612	1	14.949	1	0	70	90	0	80	nonGC	ABC	3
GSM776101	ABC	ABC	62	M	2	1	0	0	PR	8.706	1	17.117	1	0	80	100	0	80	nonGC	ABC	1
GSM776102	GCB	GCB	84	M	3	1	0	0	CR	26.251	0	26.251	0	100	100	0	90	5	GC	GCB	1
GSM776103	ABC	ABC	27	M	0	0	0	0	CR	15.507	1	35.253	0	10	80	100	10	90	nonGC	ABC	1
GSM776104	GCB	GCB	63	M	0	0	0	1	CR	26.48	1	31.869	1	100	70	90	90	5	GC	GCB	3
GSM776106	GCB	GCB	50	M	1	1	0	1	CR	38.078	0	38.078	0	0	80	50	10	10	GC	GCB	1
GSM776107	ABC	ABC	62	M	0	3	1	1	CR	27.269	0	27.269	0	5	90	90	10	80	nonGC	ABC	1
GSM776108	ABC	ABC	63	M	0	2	0	0	CR	6.374	1	27.598	0	0	90	90	0	100	nonGC	ABC	1
GSM776109	UC	ABC	76	M	0	2	0	0	CR	45.01	0	45.01	0	5	100	90	0	5	nonGC	UC	3
GSM776110	GCB	GCB	61	F	1	2	1	1	CR	29.733	0	41.725	0	100	80	80	0	10	GC	GCB	1
GSM776111	UC	GCB	64	M	0	3	0	1	CR	27.335	0	39.326	0	70	100	100	0	40	GC	UC	1
GSM776113	ABC	ABC	65	F	1	3	0	1	CR	11.4	1	19.088	1	0	90	100	35	100	nonGC	ABC	2
GSM776114	GCB	ABC	66	F	0	1	0	0	CR	41.035	0	41.035	0	100	80	50	100	60	GC	GCB	1
GSM776115	ABC	ABC	58	F	0	2	UNK	1	CR	67.253	0	67.253	0	30	10	95	10	80	nonGC	ABC	1
GSM776116	GCB	GCB	48	M	0	3	UNK	1	CR	8.082	1	10.251	1	80	60	80	80	0	GC	GCB	3
GSM776117	ABC	ABC	51	F	0	0	UNK	0	CR	63.639	0	63.639	0	10	90	100	50	80	nonGC	ABC	1
GSM776118	ABC	ABC	47	M	1	2	UNK	1	CR	4.304	1	14.226	1	10	10	80	10	25	nonGC	ABC	3
GSM776119	GCB	GCB	58	M	0	2	UNK	1	CR	77.47	0	77.47	0	0	25	100	80	5	nonGC	GCB	2
GSM776120	GCB	GCB	75	M	0	3	UNK	1	CR	16.394	0	52.402	0	75	60	50	5	10	GC	GCB	2
GSM776121	ABC	ABC	37	M	0	2	UNK	1	CR	61.306	0	61.306	0	30	80	100	5	80	nonGC	ABC	3
GSM776122	ABC	ABC	64	M	0	4	UNK	1	CR	16.756	1	28.813	1	0	25	0	5	5	nonGC	ABC	3
GSM776123	ABC	ABC	65	M	0	1	UNK	1	CR	31.54	1	49.774	1	10	5	80	5	5	nonGC	ABC	2
GSM776124	ABC	ABC	41	M	2	3	UNK	1	SD	12.353	1	14.949	1	20	60	90	5	80	nonGC	ABC	2
GSM776125	ABC	ABC	49	M	0	1	UNK	0	CR	58.349	0	58.349	0	0	25	80	5	10	nonGC	ABC	2
GSM776126	GCB	GCB	31	M	0	1	UNK	1	CR	60.912	0	60.912	0	0	80	0	90	0	GC	GCB	3
GSM776127	ABC	ABC	47	F	1	2	UNK	1	CR	8.411	1	18.431	1	0	20	95	5	50	nonGC	ABC	3
GSM776128	GCB	GCB	70	F	0	3	UNK	1	PR	54.111	0	54.111	0	100	60	100	90	0	GC	GCB	3
GSM776129	ABC	ABC	75	M	1	4	UNK	1	PD	0.854	1	2.168	1	0	30	80	5	5	nonGC	ABC	3
GSM776131	GCB	GCB	54	M	1	0	UNK	1	PR	19.713	0	19.713	0	90	80	90	90	0	GC	GCB	1
GSM776132	ABC	ABC	61	M	1	2	UNK	1	SD	6.078	1	11.828	1	0	60	10	10	5	GC	ABC	2
GSM776133	GCB	GCB	23	M	0	1	UNK	1	CR	56.838	0	56.838	0	70	90	0	90	0	GC	GCB	1
GSM776134	GCB	GCB	34	M	3	1	UNK	1	PD	2.037	1	7.524	1	0	60	0	5	0	GC	GCB	3
GSM776135	ABC	ABC	67	M	1	2	UNK	1	CR	24.871	0	24.871	0	10	25	90	5	10	nonGC	ABC	2
GSM776136	GCB	GCB	61	F	0	1	UNK	1	CR	25.166	0	49.183	0	80	75	5	90	0	GC	GCB	2
GSM776137	UC	ABC	50	F	2	3	UNK	1	CR	41.955	0	41.955	0	3	10	90	30	5	nonGC	UC	2
GSM776138	ABC	ABC	63	F	4	4	UNK	1	CR	10.842	1	10.842	0	0	75	90	5	80	nonGC	ABC	2
GSM776139	ABC	ABC	62	M	0	1	UNK	1	CR	14.587	0	14.587	0	10	50	90	5	15	nonGC	ABC	1
GSM776140	UC	GCB	30	M	0	3	UNK	1	PR	8.016	0	44.025	0	50	75	100	5	80	GC	UC	3
GSM776142	ABC	ABC	71	F	1	1	UNK	1	PR	35.023	0	35.023	0	0	0	0	5	80	nonGC	ABC	1
GSM776143	UC	GCB	73	M	0	1	UNK	1	CR	43.565	0	43.565	0	90	80	90	90	5	GC	UC	2
GSM776144	GCB	GCB	76	F	1	2	UNK	1	CR	17.183	1	20.632	1	10	90	0	90	5	GC	GCB	3
GSM776145	GCB	ABC	66	M	1	1	UNK	1	CR	60.912	0	60.912	0	100	100	90	0	10	GC	GCB	1
GSM776146	ABC	ABC	45	M	2	3	UNK	1	PR	53.027	0	53.027	0	15	5	100	5	80	nonGC	ABC	1
GSM776147	GCB	GCB	73	F	1	2	UNK	1	CR	8.115	0	8.115	1	100	70	10	5	0	GC	GCB	2
GSM776148	GCB	GCB	58	F	0	0	UNK	1	CR	50.004	0	50.004	0	90	20	0	90	0	GC	GCB	3
GSM776149	GCB	GCB	33	F	0	0	UNK	1	PR	11.992	1	18.234	1	90	75	0	90	0	GC	GCB	2
GSM776151	ABC	ABC	74	F	0	3	UNK	1	CR	12.649	1	30.62	1	0	25	100	5	100	nonGC	ABC	1
GSM776152	ABC	ABC	30	M	0	1	UNK	1	CR	85.125	0	85.125	0	5	100	100	5	100	nonGC	ABC	1
GSM776153	ABC	ABC	54	M	1	0	UNK	0	CR	85.848	0	85.848	0	0	30	100	5	25	nonGC	ABC	3
GSM776154	GCB	GCB	57	M	3	3	UNK	1	PR	38.407	0	38.407	1	5	40	5	5	70	GC	GCB	2
GSM776155	ABC	GCB	57	M	0	1	UNK	1	CR	14.949	0	14.949	0	70	80	50	20	25	GC	ABC	2
GSM776156	GCB	GCB	76	M	0	1	UNK	1	CR	37.914	0	37.914	0	80	60	100	50	10	GC	GCB	1
GSM776157	ABC	ABC	70	F	1	2	UNK	1	SD	5.06	1	7.195	1	0	0	0	5	80	nonGC	ABC	3
GSM776158	ABC	GCB	78	F	3	4	UNK	1	PD	1.051	1	3.68	1	0	10	50	5	10	nonGC	ABC	3
GSM776160	GCB	GCB	69	M	0	1	UNK	1	CR	48.657	0	48.657	0	95	95	80	90	10	GC	GCB	3
GSM776161	GCB	GCB	63	F	1	2	UNK	1	SD	4.534	1	8.181	1	95	85	95	50	0	GC	GCB	3
GSM776165	ABC	ABC	66	M	0	1	0	0	CR	4.041	1	12.879	0	5	70	100	5	10	nonGC	ABC	1
GSM776169	GCB	GCB	39	F	0	4	1	1	PR	7.425	1	26.743	1	90	70	90	90	5	GC	GCB	1
GSM776172	GCB	GCB	47	M	1	1	0	1	CR	65.544	0	65.544	0	60	20	80	5	80	GC	GCB	1
GSM776173	GCB	GCB	27	M	0	3	1	1	CR	7.819	1	27.63	0	5	70	0	5	10	GC	GCB	1
GSM776174	ABC	ABC	54	M	0	2	0	0	CR	32.92	0	32.92	0	0	70	100	5	80	nonGC	ABC	1
GSM776175	GCB	GCB	81	M	1	2	0	0	CR	33.61	0	33.61	0	100	80	50	5	0	GC	GCB	1
GSM776176	GCB	GCB	50	M	1	1	0	1	CR	26.086	1	39.984	0	0	60	0	5	5	GC	GCB	1
GSM776177	GCB	GCB	60	M	3	3	1	1	PR	22.374	0	22.374	0	70	70	0	90	25	GC	GCB	1
GSM776178	ABC	ABC	42	M	3	4	1	1	PD	1.248	1	8.016	1	10	60	90	5	20	nonGC	ABC	2
GSM776179	ABC	ABC	63	M	1	1	0	0	CR	17.708	0	17.708	0	5	80	100	5	100	nonGC	ABC	3
GSM776180	GCB	GCB	68	M	0	1	1	0	PR	3.384	1	33.15	0	100	90	5	90	0	GC	GCB	2
GSM776181	ABC	ABC	53	F	3	4	1	1	CR	6.604	1	44.55	0	0	5	70	0	60	nonGC	ABC	2
GSM776182	GCB	GCB	44	M	1	3	0	1	PR	10.776	1	20.468	1	85	75	100	30	80	GC	GCB	3
GSM776183	GCB	GCB	60	M	3	3	0	1	CR	46.456	0	45.437	0	100	95	80	0	75	GC	GCB	1
GSM776184	ABC	ABC	62	F	4	4	1	1	CR	36.041	0	36.041	0	0	90	90	5	80	nonGC	ABC	1
GSM776185	GCB	GCB	60	M	0	2	0	1	CR	32	1	75.499	0	85	90	80	0	0	GC	GCB	2
GSM776186	ABC	ABC	62	M	0	3	1	1	CR	44.222	0	44.222	0	0	90	100	0	100	nonGC	ABC	3
GSM776187	ABC	GCB	54	F	1	2	1	0	CR	43.006	0	43.006	0	0	0	10	0	10	nonGC	ABC	1
GSM776188	GCB	GCB	56	F	0	1	0	0	PD	1.676	0	45.996	0	100	100	100	0	90	GC	GCB	3
GSM776189	GCB	GCB	82	M	1	1	0	0	CR	24.312	0	24.312	1	100	100	100	30	70	GC	GCB	2
GSM776190	GCB	GCB	44	M	0	0	0	0	CR	60.255	0	60.255	0	90	100	0	50	70	GC	GCB	1
GSM776191	GCB	GCB	56	M	0	2	0	1	CR	55.852	0	67.844	0	100	100	30	0	50	GC	GCB	3
GSM776192	GCB	ABC	69	F	0	2	0	1	CR	46.456	0	46.456	0	100	100	0	20	5	GC	GCB	1
GSM776193	GCB	GCB	61	F	3	4	0	1	PR	26.251	1	31.77	1	100	80	80	5	10	GC	GCB	3
GSM776194	GCB	ABC	80	F	1	1	0	0	CR	45.043	0	45.043	0	100	100	0	40	5	GC	GCB	3
GSM776195	GCB	GCB	79	F	0	3	1	1	PD	0.23	1	1.544	1	100	100	100	20	0	GC	GCB	3
GSM776196	GCB	ABC	57	M	1	0	0	0	CR	70.111	0	70.111	0	100	80	100	0	5	GC	GCB	3
GSM776197	ABC	GCB	73	F	0	4	0	1	CR	1.774	1	6.669	1	0	0	100	0	80	nonGC	ABC	2
GSM776198	ABC	GCB	52	F	0	2	1	1	CR	58.809	0	58.809	0	0	80	100	0	70	nonGC	ABC	3
GSM776199	GCB	GCB	67	M	0	1	0	0	CR	58.251	0	58.251	0	0	90	0	5	5	GC	GCB	1
GSM776200	GCB	GCB	63	M	0	1	0	0	CR	55.885	0	55.885	0	80	100	100	0	80	GC	GCB	1
GSM776201	ABC	ABC	64	M	1	4	0	1	CR	29.372	1	51.515	1	0	50	100	0	100	nonGC	ABC	3
GSM776202	ABC	GCB	54	M	0	1	1	1	CR	60.222	0	60.222	0	0	90	100	40	80	nonGC	ABC	1
GSM776203	GCB	GCB	55	M	0	0	0	0	CR	91.368	0	91.368	0	100	100	100	80	0	GC	GCB	1
GSM776204	GCB	GCB	20	F	1	0	0	0	CR	59.105	0	59.105	0	100	100	90	80	100	GC	GCB	1
GSM776205	UC	ABC	64	M	0	3	1	1	CR	7.918	1	8.279	1	100	100	100	0	60	GC	UC	3
GSM776206	ABC	GCB	66	M	0	1	0	0	CR	59.302	0	59.302	0	0	90	100	10	100	nonGC	ABC	1
GSM776207	ABC	ABC	78	M	1	1	1	0	CR	17.741	1	25.823	1	0	40	100	10	100	nonGC	ABC	3
GSM776208	ABC	ABC	75	F	0	3	1	1	CR	34.825	1	35.515	1	0	100	100	0	90	nonGC	ABC	3
GSM776209	GCB	GCB	42	F	3	4	1	1	SD	2.53	1	8.936	1	100	100	100	0	0	GC	GCB	3
GSM776210	GCB	GCB	76	F	0	1	0	0	PD	2.136	1	31.934	0	0	30	20	0	40	GC	GCB	2
GSM776211	ABC	ABC	67	F	0	1	0	0	CR	55.195	0	55.195	0	0	80	90	0	60	nonGC	ABC	1
GSM776213	ABC	ABC	64	M	0	4	1	1	CR	44.32	0	44.32	0	10	40	80	5	10	nonGC	ABC	1
GSM776214	GCB	GCB	64	F	0	2	1	1	CR	66.201	0	66.201	0	80	45	70	90	0	GC	GCB	3
GSM776215	GCB	GCB	58	F	1	0	0	0	CR	55.918	0	55.918	0	80	80	5	40	5	GC	GCB	1
GSM776216	ABC	ABC	87	M	1	3	0	1	CR	49.906	1	50.891	1	10	20	100	5	50	nonGC	ABC	3
GSM776217	ABC	ABC	70	M	1	1	1	0	CR	33.807	0	33.807	0	10	90	100	5	80	nonGC	ABC	3
GSM776218	ABC	ABC	60	M	2	4	1	1	PR	11.236	1	13.503	1	15	80	100	20	40	nonGC	ABC	3
GSM776219	GCB	GCB	62	M	0	2	0	1	CR	61.01	0	61.01	0	0	70	0	80	0	GC	GCB	1
GSM776220	UC	ABC	50	M	0	0	1	0	CR	45.109	0	45.109	0	10	20	0	5	50	nonGC	UC	2
GSM776221	GCB	GCB	59	F	1	0	0	0	CR	77.47	0	77.47	0	100	90	90	80	0	GC	GCB	1
GSM776222	UC	ABC	71	F	0	1	0	0	CR	61.372	0	61.372	0	0	0	0	5	100	nonGC	UC	3
GSM776223	GCB	GCB	61	F	0	2	0	1	CR	13.569	1	52.862	1	5	0	100	5	0	nonGC	GCB	3
GSM776224	ABC	ABC	84	F	4	2	0	0	CR	2.333	0	2.333	0	0	5	0	5	30	nonGC	ABC	2
GSM776225	UC	GCB	54	M	1	0	0	0	CR	87.491	0	87.491	0	5	70	45	5	10	GC	UC	1
GSM776226	GCB	GCB	77	M	1	3	0	0	PR	7.589	0	7.589	1	5	40	0	80	50	GC	GCB	2
GSM776227	UC	GCB	62	M	0	1	0	0	CR	100.468	0	100.468	0	50	50	30	5	90	GC	UC	1
GSM776228	GCB	GCB	74	F	0	4	1	1	CR	83.548	0	83.548	0	70	50	0	80	0	GC	GCB	1
GSM776229	GCB	GCB	51	M	0	0	0	0	CR	66.727	0	66.727	0	50	70	30	100	0	GC	GCB	2
GSM776230	GCB	GCB	74	M	1	1	0	0	CR	65.084	0	65.084	0	80	90	0	90	0	GC	GCB	2
GSM776231	GCB	GCB	72	F	0	3	1	1	CR	77.339	0	77.339	0	10	75	60	80	0	GC	GCB	1
GSM776232	GCB	GCB	51	M	0	1	1	0	CR	73.889	0	73.889	0	80	80	50	90	5	GC	GCB	1
GSM776233	GCB	GCB	42	M	1	1	0	1	PR	20.041	0	20.041	0	80	40	30	10	0	GC	GCB	1
GSM776234	ABC	ABC	55	F	1	3	1	1	CR	15.179	1	20.402	0	0	70	95	30	70	nonGC	ABC	3
GSM776235	GCB	GCB	44	F	1	0	0	0	CR	15.54	0	15.54	0	80	70	50	60	55	GC	GCB	1
GSM776236	ABC	ABC	45	M	0	0	0	1	CR	68.567	1	82.727	0	0	80	90	40	15	nonGC	ABC	1
GSM776237	ABC	ABC	48	F	4	1	0	0	CR	17.478	0	17.478	0	20	5	100	0	80	nonGC	ABC	1
GSM776238	GCB	GCB	58	F	0	0	0	0	PR	18.168	0	18.168	0	90	90	95	70	5	GC	GCB	1
GSM776239	GCB	ABC	47	M	1	0	0	0	CR	18.76	0	18.76	0	0	90	70	30	0	nonGC	GCB	1
GSM776240	GCB	GCB	68	M	0	0	1	1	CR	21.158	0	21.158	0	95	90	90	30	10	GC	GCB	1
GSM776241	ABC	ABC	51	F	1	3	1	1	CR	6.834	1	12.452	1	0	80	100	0	90	nonGC	ABC	1
GSM776242	GCB	GCB	29	M	1	3	0	1	CR	86.735	0	86.735	0	80	60	90	0	5	GC	GCB	3
GSM776243	GCB	GCB	76	M	3	4	0	0	SD	11.236	1	11.236	1	70	75	5	60	80	GC	GCB	2
GSM776244	GCB	GCB	47	F	0	1	0	0	CR	55.885	0	55.885	0	70	60	98	90	0	GC	GCB	1
GSM776245	ABC	ABC	67	F	1	2	1	0	CR	49.183	0	49.183	0	0	0	90	0	60	nonGC	ABC	1
GSM776246	GCB	ABC	70	F	0	1	0	0	CR	48.066	0	48.066	0	0	85	100	20	0	nonGC	GCB	1
GSM776247	GCB	ABC	55	M	3	4	1	1	CR	9.626	1	11.4	1	0	85	60	5	60	GC	GCB	1
GSM776249	ABC	ABC	66	F	2	4	1	1	PR	6.144	1	8.903	1	0	85	90	10	90	nonGC	ABC	3
GSM776250	GCB	GCB	73	M	0	3	0	0	CR	11.236	1	12.879	1	60	80	90	30	75	GC	GCB	2
GSM776251	UC	ABC	60	F	1	3	0	1	PR	9.856	1	17.248	1	5	10	95	0	90	nonGC	UC	2
GSM776252	ABC	ABC	73	F	0	2	0	1	CR	41.462	1	54.669	0	0	30	85	0	95	nonGC	ABC	3
GSM776253	UC	ABC	76	F	1	4	0	1	SD	6.801	1	9.988	1	0	10	60	10	80	nonGC	UC	3
GSM776254	GCB	GCB	83	F	1	2	0	1	SD	11.992	0	24.016	0	70	75	100	100	40	GC	GCB	3
GSM776255	GCB	GCB	70	F	3	4	1	1	PR	16.657	1	16.756	1	70	75	20	100	90	GC	GCB	3
GSM776256	ABC	ABC	64	F	2	5	1	1	CR	13.372	1	21.29	1	0	5	95	0	85	nonGC	ABC	1
GSM776257	ABC	ABC	80	M	2	4	1	0	PR	4.764	1	9.955	1	0	0	90	70	90	nonGC	ABC	3
GSM776258	UC	ABC	72	M	0	1	0	0	CR	33.051	0	33.051	0	0	0	60	5	50	nonGC	UC	1
GSM776259	ABC	ABC	54	F	2	3	1	1	SD	5.684	1	2.595	1	0	0	80	0	60	nonGC	ABC	3
GSM776260	ABC	ABC	68	M	0	2	0	1	CR	26.809	0	26.809	0	0	40	95	0	95	nonGC	ABC	3
GSM776261	UC	ABC	60	M	1	1	0	1	PR	7.524	1	23.031	1	0	0	30	0	80	nonGC	UC	1
GSM776263	GCB	GCB	67	F	3	5	0	1	CR	12.025	1	39.754	0	90	90	90	60	0	GC	GCB	3
GSM776264	GCB	ABC	53	F	1	1	0	0	CR	26.513	0	26.513	0	0	0	0	10	80	nonGC	GCB	1
GSM776265	ABC	ABC	70	F	1	3	1	1	PR	7.885	1	16.066	1	0	0	50	0	30	nonGC	ABC	1
GSM776266	ABC	ABC	74	M	0	1	0	0	PR	7.589	1	10.218	0	0	80	100	0	95	nonGC	ABC	3
GSM776267	ABC	ABC	80	F	1	3	0	1	PD	0.756	1	3.778	1	0	50	95	10	85	nonGC	ABC	1
GSM776268	ABC	ABC	82	F	1	3	0	0	CR	7.754	1	8.181	1	0	70	85	0	80	nonGC	ABC	1
GSM776270	ABC	ABC	70	F	3	5	0	1	PR	9.265	0	9.265	1	0	60	95	0	65	nonGC	ABC	1
GSM776271	GCB	GCB	65	M	0	1	0	0	CR	29.043	0	29.043	0	60	80	30	50	30	GC	GCB	1
GSM776272	ABC	GCB	56	M	0	3	0	1	CR	20.994	0	20.994	0	0	85	61	0	40	nonGC	ABC	2
GSM776273	UC	ABC	51	M	1	3	0	1	PR	12.123	1	12.386	1	0	80	90	5	0	nonGC	UC	1
GSM776276	ABC	ABC	68	F	1	3	1	0	PR	6.439	1	17.347	1	0	80	90	5	80	nonGC	ABC	1
GSM776277	UC	ABC	85	M	1	4	0	0	PR	32.953	0	32.953	0	10	60	80	50	20	nonGC	UC	1
GSM776279	GCB	ABC	61	M	2	5	1	1	PR	3.351	1	12.419	1	25	40	90	5	20	nonGC	GCB	2
GSM776280	ABC	ABC	62	F	2	4	1	1	CR	71.721	0	71.721	0	5	25	90	5	80	nonGC	ABC	1
GSM776281	UC	ABC	74	M	1	2	0	1	CR	68.567	0	68.567	0	0	40	90	5	20	nonGC	UC	1
GSM776282	ABC	ABC	70	F	1	3	1	1	CR	10.809	1	18.628	1	0	90	100	5	80	nonGC	ABC	3
GSM776283	ABC	ABC	68	M	0	2	0	1	CR	26.152	1	60.057	1	0	80	100	5	100	nonGC	ABC	3
GSM776284	ABC	ABC	78	M	2	4	0	1	PD	85.092	1	2.793	1	0	90	80	5	10	nonGC	ABC	3
GSM776285	ABC	ABC	78	F	1	3	1	1	CR	14.259	1	22.374	1	0	80	100	5	10	nonGC	ABC	3
GSM776286	ABC	ABC	79	F	1	3	1	1	CR	24.378	1	51.023	1	0	60	100	90	40	nonGC	ABC	3
GSM776287	GCB	ABC	72	F	1	1	0	0	CR	33.643	0	33.643	0	10	10	60	30	50	nonGC	GCB	2
GSM776288	ABC	ABC	66	F	1	3	0	1	CR	12.846	1	23.491	1	0	50	100	10	80	nonGC	ABC	1
GSM776289	ABC	ABC	75	M	1	1	1	0	CR	40.016	0	40.016	0	10	40	60	0	60	GC	ABC	1
GSM776290	ABC	ABC	66	M	0	1	0	0	PR	15.967	0	15.967	0	10	25	100	5	90	nonGC	ABC	1
GSM776292	ABC	GCB	70	M	1	3	0	1	PD	2.07	1	4.402	1	10	80	80	5	80	nonGC	ABC	3
GSM776295	ABC	ABC	70	M	0	1	1	1	CR	82.3	0	82.3	1	10	75	90	17	40	nonGC	ABC	3
GSM776296	ABC	ABC	75	M	0	2	1	0	PR	43.203	1	47.31	1	10	50	80	5	80	nonGC	ABC	3
GSM776297	ABC	ABC	42	M	0	1	1	1	CR	89.035	0	89.035	0	3	25	90	5	80	nonGC	ABC	2
GSM776298	ABC	ABC	77	F	0	2	1	1	CR	2.793	0	2.793	1	25	80	100	5	90	nonGC	ABC	3
GSM776299	UC	ABC	45	M	0	1	0	1	CR	72.772	0	72.772	1	10	15	80	5	20	nonGC	UC	1
GSM776300	ABC	ABC	65	M	0	3	0	1	CR	65.643	0	65.643	0	0	60	80	5	10	nonGC	ABC	1
GSM776301	ABC	ABC	29	F	0	1	0	1	CR	18.004	1	56.739	0	3	5	40	5	10	nonGC	ABC	2
GSM776302	GCB	GCB	82	F	0	2	1	1	CR	53.388	0	53.388	0	3	90	0	90	0	GC	GCB	1
GSM776303	GCB	ABC	64	F	0	3	0	1	CR	54.407	0	54.407	0	30	0	0	20	0	nonGC	GCB	1
GSM776304	ABC	ABC	72	F	0	3	0	1	PR	9.725	1	13.043	1	0	80	100	5	70	nonGC	ABC	3
GSM776305	GCB	GCB	54	F	0	2	0	1	CR	41.889	0	41.889	0	60	60	80	5	10	GC	GCB	1
GSM776306	GCB	GCB	81	F	0	2	0	0	CR	36.632	0	36.632	0	90	60	80	5	0	GC	GCB	1
GSM776307	ABC	ABC	36	M	0	1	0	1	CR	36.994	0	36.994	0	5	50	100	5	80	nonGC	ABC	1
GSM776308	ABC	ABC	72	F	0	3	1	1	CR	40.674	0	40.674	0	3	25	90	5	55	nonGC	ABC	1
GSM776309	ABC	ABC	74	M	0	2	0	1	CR	37.388	0	37.388	0	5	40	90	5	10	nonGC	ABC	1
GSM776310	GCB	GCB	57	F	0	1	0	1	CR	44.846	0	44.846	0	90	90	0	90	0	GC	GCB	1
GSM776311	GCB	GCB	53	M	0	1	0	1	CR	36.632	0	36.632	0	90	60	0	5	25	GC	GCB	1
GSM776312	GCB	ABC	71	M	0	2	0	1	CR	29.043	0	29.043	0	5	80	80	90	80	nonGC	GCB	3
GSM776313	ABC	ABC	85	M	0	3	0	1	CR	27.663	0	27.663	0	8	40	100	5	90	nonGC	ABC	3
GSM776314	ABC	ABC	83	F	0	4	0	1	CR	3.91	0	3.91	1	0	40	80	5	50	nonGC	ABC	3
GSM776315	GCB	ABC	83	F	0	5	1	1	CR	25.002	0	25.002	0	80	75	90	100	90	GC	GCB	3
GSM776316	GCB	GCB	74	M	0	1	0	1	CR	33.676	0	33.676	0	80	70	0	90	0	GC	GCB	1
GSM776317	ABC	ABC	80	M	0	4	0	1	PR	15.376	1	34.366	0	0	40	100	80	90	nonGC	ABC	1
GSM776318	ABC	ABC	78	M	0	1	0	1	CR	20.402	0	20.402	0	3	70	100	70	100	nonGC	ABC	1
GSM776319	UC	GCB	83	M	0	2	0	1	CR	21.52	0	21.52	0	100	95	80	5	100	GC	UC	2
GSM776320	GCB	GCB	84	M	0	1	0	1	CR	21.355	0	21.355	0	75	70	0	80	10	GC	GCB	2
GSM776322	ABC	ABC	60	M	0	3	0	1	CR	16.986	0	16.986	0	0	85	90	5	90	nonGC	ABC	1
GSM776325	GCB	GCB	57	F	1	2	0	0	CR	8.378	0	8.378	0	95	95	0	20	5	GC	GCB	1
GSM776331	UC	ABC	52	F	0	0	0	0	CR	58.743	0	58.743	0	20	10	20	5	40	nonGC	UC	1
GSM776336	GCB	GCB	31	M	1	1	1	1	CR	14.916	0	14.916	0	80	70	50	40	0	GC	GCB	3
GSM776338	UC	GCB	34	F	0	0	0	0	CR	18.825	0	18.825	0	0	40	0	5	80	GC	UC	1
GSM776339	GCB	GCB	29	F	2	4	1	1	CR	64.657	0	64.657	0	0	90	0	80	10	GC	GCB	2
GSM776340	ABC	ABC	19	F	1	0	0	1	CR	23.064	0	23.064	0	3	10	90	5	80	nonGC	ABC	3
GSM776352	GCB	GCB	77	F	2	4	0	UNK	CR	47.967	0	47.967	0	95	90	0	90	0	GC	GCB	1
GSM776357	GCB	GCB	50	M	3	4	UNK	UNK	CR	26.349	0	26.349	0	90	80	0	5	0	GC	GCB	3
GSM776358	GCB	GCB	63	M	0	1	1	0	CR	24.838	0	24.838	0	90	0	0	90	0	GC	GCB	2
GSM776360	GCB	GCB	52	F	0	1	0	1	CR	106.513	0	106.513	0	90	80	5	90	0	GC	GCB	3
GSM776365	ABC	ABC	80	M	0	2	0	1	CR	48.296	0	48.296	0	0	90	100	90	90	nonGC	ABC	3
GSM776367	ABC	ABC	55	F	0	1	1	1	CR	20.435	0	20.435	0	0	15	90	90	100	nonGC	ABC	3
GSM776368	GCB	GCB	42	M	0	0	1	0	CR	75.598	0	75.598	0	90	90	0	90	0	GC	GCB	1
GSM776369	ABC	GCB	61	F	1	3	1	1	CR	37.027	0	37.027	0	80	80	100	5	90	GC	ABC	3
GSM776370	GCB	GCB	42	F	0	1	0	0	CR	46.489	0	46.489	0	80	70	0	5	80	GC	GCB	1
GSM776371	ABC	ABC	64	M	0	1	0	0	CR	38.834	0	38.834	0	20	60	80	10	80	nonGC	ABC	2
GSM776372	ABC	ABC	57	F	1	1	0	1	CR	44.123	0	44.123	0	0	90	100	5	80	nonGC	ABC	2
GSM776373	ABC	ABC	70	F	0	1	0	1	CR	35.023	0	35.023	0	0	80	100	5	90	nonGC	ABC	3
GSM776374	GCB	GCB	59	F	1	1	0	1	CR	99.384	0	99.384	0	90	25	0	90	5	GC	GCB	1
GSM776375	ABC	ABC	59	F	1	2	1	1	PR	78.62	0	78.62	0	8	50	100	5	100	nonGC	ABC	1
GSM776376	GCB	GCB	37	F	0	1	0	1	PR	8.936	1	17.15	1	60	70	0	50	0	GC	GCB	3
GSM776377	GCB	GCB	34	F	0	3	0	1	CR	12.057	0	12.057	0	80	40	0	5	0	GC	GCB	1
GSM776378	GCB	GCB	49	F	0	0	0	1	PR	7.392	1	13.24	1	5	60	0	5	0	GC	GCB	1
GSM776379	GCB	GCB	56	M	0	3	0	1	CR	32.296	0	32.296	0	80	90	0	90	0	GC	GCB	1
GSM776380	ABC	ABC	72	F	1	3	0	1	PD	0.854	1	3.581	1	0	20	0	5	20	nonGC	ABC	1
GSM776381	GCB	GCB	58	F	1	4	0	1	CR	65.577	0	65.577	0	0	60	0	20	80	GC	GCB	3
GSM776382	ABC	ABC	58	M	1	2	0	1	PR	7.129	1	11.565	1	0	40	80	5	10	nonGC	ABC	1
GSM776383	GCB	GCB	54	F	0	2	1	1	CR	38.571	0	38.571	0	95	70	25	0	0	GC	GCB	1
GSM776384	GCB	GCB	26	M	0	2	0	1	SD	27.138	0	27.138	0	80	80	5	5	5	GC	GCB	1
GSM776386	ABC	ABC	67	F	0	2	1	1	CR	27.926	0	27.926	0	2	75	100	5	10	nonGC	ABC	1
GSM776387	ABC	ABC	83	F	0	2	0	1	CR	29.175	0	29.175	0	0	0	25	5	10	nonGC	ABC	3
GSM776388	GCB	GCB	53	F	0	1	1	1	CR	25.561	0	25.561	0	10	30	0	5	0	GC	GCB	1
GSM776389	GCB	GCB	51	M	0	0	0	1	CR	22.768	0	22.768	0	2	90	0	5	5	GC	GCB	1
GSM776390	GCB	GCB	59	M	0	2	1	UNK	CR	16.821	0	16.821	0	10	40	5	90	0	GC	GCB	1
GSM776391	GCB	GCB	54	M	0	1	0	UNK	CR	5.881	0	5.881	0	90	75	0	90	0	GC	GCB	3
GSM776392	GCB	GCB	25	F	3	3	0	1	CR	20.895	0	20.895	0	95	95	100	5	25	GC	GCB	3
GSM776393	GCB	GCB	18	M	1	2	1	1	CR	16.099	0	16.099	0	0	75	0	90	0	GC	GCB	2
GSM776394	GCB	GCB	59	M	0	2	0	1	SD	6.571	0	6.571	0	80	25	5	90	10	GC	GCB	1
GSM776395	ABC	ABC	65	F	2	4	1	1	PR	3.417	0	3.417	0	0	70	100	5	90	nonGC	ABC	3
GSM776396	GCB	GCB	58	F	0	1	0	0	CR	5.815	0	5.815	0	20	90	80	90	50	nonGC	GCB	2
GSM776397	UC	ABC	46	M	4	4	0	1	SD	5.29	1	6.735	1	80	60	80	90	100	GC	UC	1
GSM776398	ABC	GCB	38	M	1	2	1	1	CR	15.179	0	15.179	0	5	70	0	5	10	GC	ABC	1
GSM776399	ABC	ABC	64	M	1	2	1	1	CR	3.483	0	3.483	0	0	80	100	5	80	nonGC	ABC	1
GSM776400	GCB	GCB	77	F	0	1	1	1	CR	35.943	0	35.943	0	10	60	5	5	50	GC	GCB	1
GSM776401	ABC	ABC	51	F	0	3	1	1	CR	11.236	0	11.236	0	0	40	80	5	50	nonGC	ABC	2
GSM776403	GCB	GCB	42	M	1	1	0	1	CR	28.879	0	28.879	0	5	60	0	5	5	GC	GCB	1
GSM776404	GCB	GCB	44	M	0	1	0	0	CR	33.051	0	33.051	0	95	80	25	90	50	GC	GCB	1
GSM776405	GCB	GCB	54	M	0	2	1	1	CR	31.146	0	31.146	0	40	60	5	5	5	GC	GCB	3
GSM776406	ABC	ABC	77	M	0	1	0	0	CR	25.495	0	25.495	0	20	40	90	40	100	nonGC	ABC	1
GSM776407	ABC	GCB	78	M	0	2	0	1	CR	30.127	0	30.127	0	5	25	0	5	25	nonGC	ABC	1
GSM776408	ABC	ABC	68	F	1	3	1	1	CR	32.986	0	32.986	0	10	20	80	5	80	nonGC	ABC	1
GSM776409	GCB	GCB	77	M	1	3	1	0	CR	44.879	0	44.879	0	95	70	80	5	0	GC	GCB	3
GSM776410	ABC	ABC	64	F	0	1	0	0	CR	32.624	0	32.624	0	5	50	100	25	70	nonGC	ABC	1
GSM776411	ABC	ABC	75	M	1	2	0	1	CR	48.131	0	48.131	0	0	70	100	90	90	nonGC	ABC	1
GSM776412	ABC	ABC	85	M	0	2	0	1	CR	32.69	0	32.69	0	0	10	100	5	80	nonGC	ABC	1
GSM776413	ABC	ABC	64	M	1	3	0	1	CR	33.873	0	33.873	0	0	80	100	5	100	nonGC	ABC	1
GSM776414	GCB	GCB	69	M	1	3	0	1	PD	0.033	1	4.862	1	0	80	30	5	10	GC	GCB	2
GSM776415	GCB	GCB	54	F	0	2	1	1	CR	33.018	0	33.018	0	95	90	5	90	0	GC	GCB	3
GSM776416	ABC	ABC	68	F	0	1	0	0	CR	36.731	0	36.731	0	0	5	90	5	0	nonGC	ABC	2
GSM776417	ABC	GCB	58	F	0	1	1	0	CR	50.595	0	50.595	0	2	25	30	5	80	nonGC	ABC	1
GSM776418	ABC	ABC	72	F	0	2	0	1	CR	50.858	0	50.858	0	0	5	100	5	0	nonGC	ABC	3
GSM776419	GCB	GCB	69	M	0	2	0	1	PD	1.708	1	8.312	1	70	75	0	90	0	GC	GCB	3
GSM776420	ABC	ABC	35	M	1	2	0	1	CR	17.281	1	42.316	0	5	5	10	5	5	nonGC	ABC	1
GSM776421	GCB	GCB	81	F	1	1	1	0	CR	40.148	0	40.148	0	20	20	5	90	0	nonGC	GCB	1
GSM776423	GCB	GCB	84	M	1	2	1	1	PR	9.363	0	9.363	1	5	80	5	5	5	GC	GCB	3
GSM776424	ABC	ABC	57	F	0	1	0	0	CR	24.969	1	48.329	1	0	75	100	20	50	nonGC	ABC	3
GSM776425	UC	GCB	46	M	1	2	1	1	CR	59.63	0	59.63	0	70	5	0	5	0	GC	UC	2
GSM776426	GCB	ABC	75	M	0	1	1	0	CR	50.398	0	50.398	0	100	20	90	5	80	GC	GCB	2
GSM776427	GCB	GCB	46	M	0	1	0	1	CR	60.485	0	60.485	0	75	60	50	5	70	GC	GCB	1
GSM776428	GCB	ABC	65	M	0	1	0	0	CR	14.883	1	81.248	0	100	80	100	15	0	GC	GCB	1
GSM776429	GCB	GCB	80	F	1	2	0	1	CR	35.121	1	35.68	1	30	60	0	5	10	GC	GCB	1
GSM776430	GCB	GCB	59	F	0	1	1	0	CR	52.107	0	52.107	0	95	95	0	90	0	GC	GCB	1
GSM776431	GCB	GCB	68	F	1	4	0	1	CR	9.199	1	10.185	1	90	90	0	90	0	GC	GCB	3
GSM776432	GCB	GCB	70	F	1	1	1	0	CR	57.462	0	57.462	0	0	85	0	90	5	GC	GCB	1
GSM776434	GCB	GCB	73	M	0	1	0	0	CR	25.331	0	25.331	1	75	75	0	90	0	GC	GCB	1
GSM776435	ABC	ABC	72	F	2	4	1	1	CR	8.772	1	19.384	1	3	90	100	5	100	nonGC	ABC	3
GSM776436	GCB	GCB	69	M	3	4	1	1	CR	52.402	0	52.402	0	95	85	5	90	10	GC	GCB	1
GSM776437	GCB	GCB	75	M	0	3	0	0	CR	55.491	0	55.491	0	80	85	0	5	40	GC	GCB	1
GSM776438	UC	ABC	74	F	0	3	0	1	CR	48.263	0	48.263	0	0	80	80	50	80	nonGC	UC	1
GSM776440	GCB	GCB	57	F	0	0	0	0	CR	54.768	0	54.768	0	95	90	80	90	50	GC	GCB	3
GSM776441	ABC	ABC	47	F	1	2	0	1	CR	41.133	0	41.133	0	0	90	90	5	10	nonGC	ABC	1
GSM776442	ABC	ABC	66	M	1	4	0	1	CR	12.452	1	24.969	1	0	90	100	5	80	nonGC	ABC	3
GSM776443	GCB	ABC	81	M	1	2	0	0	CR	41.199	0	41.199	0	60	80	0	90	50	GC	GCB	1
GSM776444	GCB	ABC	31	F	0	2	0	1	CR	7.524	1	58.776	0	75	70	0	90	10	GC	GCB	1
GSM776445	GCB	ABC	76	F	1	2	0	1	CR	37.388	0	37.388	0	95	70	5	90	10	GC	GCB	1
GSM776446	GCB	ABC	59	M	1	1	0	0	CR	16.854	0	16.854	1	80	50	80	90	0	GC	GCB	1
GSM776447	ABC	ABC	56	F	1	0	1	0	CR	34.464	0	34.464	0	0	100	90	5	90	nonGC	ABC	1
GSM776448	ABC	ABC	74	M	1	1	0	0	CR	31.639	0	31.639	0	5	80	100	5	25	nonGC	ABC	1
GSM776449	GCB	GCB	75	F	1	1	0	0	CR	36.074	0	36.074	0	40	50	5	90	20	GC	GCB	1
GSM776450	ABC	ABC	85	M	0	3	0	0	CR	7.326	1	27.893	0	5	90	100	15	100	nonGC	ABC	3
GSM776451	ABC	ABC	73	M	1	3	0	0	CR	27.828	0	27.828	0	20	60	90	10	100	nonGC	ABC	1
GSM776452	GCB	GCB	66	F	1	2	0	0	CR	23.294	0	23.294	0	90	80	90	10	10	GC	GCB	1
GSM776453	GCB	GCB	56	M	0	1	0	0	SD	5.881	1	21.881	1	80	75	0	90	0	GC	GCB	1
GSM776454	ABC	ABC	49	M	0	3	0	1	CR	33.15	0	33.15	0	5	70	100	5	100	nonGC	ABC	3
GSM776455	UC	GCB	78	F	2	2	0	0	CR	34.037	0	34.037	0	0	40	5	90	10	GC	UC	1
GSM776456	UC	GCB	85	F	0	1	0	0	CR	29.405	0	29.405	0	50	80	40	15	10	GC	UC	1
GSM776457	ABC	ABC	71	M	0	1	0	0	CR	27.138	0	27.138	0	0	50	90	5	80	nonGC	ABC	1
GSM776458	GCB	ABC	46	M	2	4	1	1	CR	24.509	0	24.509	0	90	80	0	90	10	GC	GCB	1
GSM776459	ABC	ABC	80	M	0	1	0	0	CR	14.489	0	14.489	0	0	30	80	5	70	nonGC	ABC	1
GSM776460	GCB	GCB	56	M	2	4	1	1	PD	1.906	1	5.848	1	80	10	0	5	0	GC	GCB	3
GSM776461	GCB	GCB	79	M	0	3	0	1	CR	20.041	0	20.041	0	85	70	80	90	0	GC	GCB	1
GSM776462	ABC	ABC	76	M	0	1	0	0	CR	39.951	0	39.951	0	20	60	90	5	90	nonGC	ABC	2
GSM776463	ABC	ABC	38	F	0	2	0	1	CR	101.651	0	101.651	0	0	50	100	5	90	nonGC	ABC	3
GSM776464	ABC	ABC	74	M	2	2	0	0	CR	35.975	0	35.975	0	10	100	80	5	80	nonGC	ABC	1
GSM776465	UC	ABC	77	F	0	2	0	1	CR	8.049	1	21.125	1	0	10	5	5	0	nonGC	UC	2
GSM776466	ABC	ABC	74	M	1	3	0	1	CR	35.647	0	35.647	1	5	90	90	5	40	nonGC	ABC	3
GSM776467	ABC	ABC	47	M	0	1	0	1	CR	27.828	1	36.501	0	10	20	90	5	80	nonGC	ABC	2
GSM776468	ABC	ABC	73	F	0	2	1	1	CR	20.172	1	21.848	1	0	50	90	5	50	nonGC	ABC	2
GSM776469	GCB	GCB	53	F	0	1	1	1	CR	77.043	0	77.043	0	0	60	0	90	0	GC	GCB	1
GSM776470	GCB	GCB	59	M	3	2	1	0	PR	74.645	0	74.645	0	50	60	0	10	0	GC	GCB	1
GSM776471	ABC	ABC	65	M	1	4	1	1	PR	10.349	1	10.645	1	10	80	0	5	80	GC	ABC	1
GSM776472	ABC	ABC	59	M	2	4	1	1	PR	2.333	1	5.06	1	0	5	80	5	70	nonGC	ABC	2
GSM776473	ABC	ABC	70	F	1	2	0	1	CR	22.702	1	25.823	1	0	10	80	5	0	nonGC	ABC	3
GSM776474	GCB	GCB	56	M	0	1	0	1	CR	86.998	0	86.998	0	90	90	5	5	0	GC	GCB	2
GSM776475	UC	NA	72	F	0	2	0	1	CR	26.152	1	43.926	1	0	30	0	5	10	GC	UC	2

## Sheet: Sheet1
	cluster1	cluster2	cluster3
GCB	104	43	53
ABC	74	40	69
UC	20	11	7
col1	col2	col3	col4	col5	col6	col7
GEP * CLUSTER Crosstabulation
			CLUSTER			Total
			1	2	3
GEP	ABC	Count	74	40	69	183
		Expected Count	86.1	40.9	56.1	183
		% within GEP	0.404	0.219	0.377	1
		% within CLUSTER	0.374	0.426	0.535	0.435
	GCB	Count	104	43	53	200
		Expected Count	94.1	44.7	61.3	200
		% within GEP	0.52	0.215	0.265	1
		% within CLUSTER	0.525	0.457	0.411	0.475
	UC	Count	20	11	7	38
		Expected Count	17.9	8.5	11.6	38
		% within GEP	0.526	0.289	0.184	1
		% within CLUSTER	0.101	0.117	0.054	0.09
Total		Count	198	94	129	421
		Expected Count	198	94	129	421
		% within GEP	0.47	0.223	0.306	1
		% within CLUSTER	1	1	1	1
Chi-Square Tests	1	2	3
	Value	df	Asymptotic Significance (2-sided)
Pearson Chi-Square	9.772a	4	0.044
Likelihood Ratio	9.909	4	0.042
N of Valid Cases	421
a 0 cells (0.0%) have expected count less than 5. The minimum expected count is 8.48.
col1	col2	col3	col4
Symmetric Measures
		Value	Approximate Significance
Nominal by Nominal	Contingency Coefficient	0.151	0.044
N of Valid Cases		421

## Sheet: Sheet2
	1	2	3
Low	96	38	35
non_low	102	56	94
col1	col2	col3	col4	col5	col6	col7
IPSS * CLUSTER Crosstabulation
			CLUSTER			Total
			1	2	3
IPSS	Low	Count	96	38	35	169
		Expected Count	79.5	37.7	51.8	169
		% within IPSS	0.568	0.225	0.207	1
		% within CLUSTER	0.485	0.404	0.271	0.401
	non_low	Count	102	56	0	158
		Expected Count	74.3	35.3	48.4	158
		% within IPSS	0.646	0.354	0	1
		% within CLUSTER	0.515	0.596	0	0.375
	non_ow	Count	0	0	94	94
		Expected Count	44.2	21	28.8	94
		% within IPSS	0	0	1	1
		% within CLUSTER	0	0	0.729	0.223
Total		Count	198	94	129	421
		Expected Count	198	94	129	421
		% within IPSS	0.47	0.223	0.306	1
		% within CLUSTER	1	1	1	1
Chi-Square Tests	col1	col2	col3
	Value	df	Asymptotic Significance (2-sided)
Pearson Chi-Square	292.554a	4	0
Likelihood Ratio	348.106	4	0
N of Valid Cases	421
a 0 cells (0.0%) have expected count less than 5. The minimum expected count is 20.99.
col1	col2	col3	col4
Symmetric Measures
		Value	Approximate Significance
Nominal by Nominal	Contingency Coefficient	0.64	0
N of Valid Cases		421
