# Supplementary material for: Integrative analysis of a necroptosis-related gene signature of clinical value and heterogeneity in diffuse large B cell lymphoma
Source: Front Genet. 2022 Aug 11;13:911443. doi: 10.3389/fgene.2022.911443 (PMC9403718; doi:10.3389/fgene.2022.911443)
Supplement: Supplementary file 5 [file Table1.XLSX]

## Sheet: Sheet1
Gene ID	doi	author	title
FADD	NA
FAS	NA
FASLG	NA
MLKL	NA
RIPK1	NA
RIPK3	NA
TLR3	NA
TNF	NA
TSC1	10.1172/JCI133264.	Xie Y, Zhao Y, Shi L, Li W, Chen K, Li M, Chen X, Zhang H, Li T, Matsuzawa-Ishimoto Y, Yao X, Shao D, Ke Z, Li J, Chen Y, Zhang X, Cui J, Cui S, Leng Q, Cadwell K, Li X, Wei H, Zhang H, Li H, Xiao H,	Gut epithelial TSC1/mTOR controls RIPK3-dependent necroptosis in intestinal inflammation and cancer.
TRIM11	10.1172/JCI133264.
CASP8	10.1038/s41586-019-1770-6.	Fritsch M, Günther SD, Schwarzer R, Albert MC, Schorn F, Werthenbach JP, Schiffmann LM, Stair N, Stocks H, Seeger JM, Lamkanfi M, Krönke M, Pasparakis M, Kashkar H,	Caspase-8 is the molecular switch for apoptosis, necroptosis and pyroptosis.
ZBP1	10.1038/s41423-019-0237-x.	Yang D, Liang Y, Zhao S, Ding Y, Zhuang Q, Shi Q, Ai T, Wu SQ, Han J,	ZBP1 mediates interferon-induced necroptosis.
MAPK8	10.1186/s13046-019-1423-5.	Wang Y, Zhao M, He S, Luo Y, Zhao Y, Cheng J, Gong Y, Xie J, Wang Y, Hu B, Tian L, Liu X, Li C, Huang Q,	Necroptosis regulates tumor repopulation after radiotherapy via RIP1/RIP3/MLKL/JNK/IL8 pathway.
IPMK	10.1016/j.molcel.2018.05.010.	Dovey CM, Diep J, Clarke BP, Hale AT, McNamara DE, Guo H, Brown NW, Cao JY, Grace CR, Gough PJ, Bertin J, Dixon SJ, Fiedler D, Mocarski ES, Kaiser WJ, Moldoveanu T, York JD, Carette JE,	MLKL Requires the Inositol Phosphate Code to Execute Necroptosis.
ITPK1	10.1016/j.molcel.2018.05.010.	Dovey CM, Diep J, Clarke BP, Hale AT, McNamara DE, Guo H, Brown NW, Cao JY, Grace CR, Gough PJ, Bertin J, Dixon SJ, Fiedler D, Mocarski ES, Kaiser WJ, Moldoveanu T, York JD, Carette JE,	MLKL Requires the Inositol Phosphate Code to Execute Necroptosis.
SIRT3	10.3892/or.2019.7439.	Tang X, Li Y, Liu L, Guo R, Zhang P, Zhang Y, Zhang Y, Zhao J, Su J, Sun L, Liu Y,	Sirtuin 3 induces apoptosis and necroptosis by regulating mutant p53 expression in small‑cell lung cancer.
MYC	10.1073/pnas.2000979117.	Seong D, Jeong M, Seo J, Lee JY, Hwang CH, Shin HC, Shin JY, Nam YW, Jo JY, Lee H, Kim HJ, Kim HR, Oh JH, Ha SJ, Kim SJ, Roe JS, Kim W, Cheong JW, Bae KH, Lee SC, Oberst A, Vandenabeele P, Shin DH, Lee EW, Song J,	Identification of MYC as an antinecroptotic protein that stifles RIPK1-RIPK3 complex formation.
TNFRSF1A	10.1038/nature17403.	Seifert L, Werba G, Tiwari S, Giao Ly NN, Alothman S, Alqunaibit D, Avanzi A, Barilla R, Daley D, Greco SH, Torres-Hernandez A, Pergamo M, Ochi A, Zambirinis CP, Pansari M, Rendon M, Tippens D, Hundeyin M, Mani VR, Hajdu C, Engle D, Miller G,	The necrosome promotes pancreatic oncogenesis via CXCL1 and Mincle-induced immune suppression.
TNFSF10	10.1038/nature17403.	Seifert L, Werba G, Tiwari S, Giao Ly NN, Alothman S, Alqunaibit D, Avanzi A, Barilla R, Daley D, Greco SH, Torres-Hernandez A, Pergamo M, Ochi A, Zambirinis CP, Pansari M, Rendon M, Tippens D, Hundeyin M, Mani VR, Hajdu C, Engle D, Miller G,	The necrosome promotes pancreatic oncogenesis via CXCL1 and Mincle-induced immune suppression.
TNFRSF1B	10.1016/j.bcp.2016.03.009.	Borghi A, Verstrepen L, Beyaert R,	TRAF2 multitasking in TNF receptor-induced signaling to NF-κB, MAP kinases and cell death.
TRAF2	10.1016/j.bcp.2016.03.009.	Borghi A, Verstrepen L, Beyaert R,	TRAF2 multitasking in TNF receptor-induced signaling to NF-κB, MAP kinases and cell death.
PANX1	10.15252/embr.201947840.	Douanne T, André-Grégoire G, Trillet K, Thys A, Papin A, Feyeux M, Hulin P, Chiron D, Gavard J, Bidère N,	Pannexin-1 limits the production of proinflammatory cytokines during necroptosis.
OTULIN	10.1038/s41586-018-0256-2.	Heger K, Wickliffe KE, Ndoja A, Zhang J, Murthy A, Dugger DL, Maltzman A, de Sousa E Melo F, Hung J, Zeng Y, Verschueren E, Kirkpatrick DS, Vucic D, Lee WP, Roose-Girma M, Newman RJ, Warming S, Hsiao YC, Kőműves LG, Webster JD, Newton K, Dixit VM,	OTULIN limits cell death and inflammation by deubiquitinating LUBAC.
CYLD	10.1038/cdd.2017.46.	Lork M, Verhelst K, Beyaert R,	CYLD, A20 and OTULIN deubiquitinases in NF-κB signaling and cell death: so similar, yet so different.
USP22	10.15252/embr.202050163.	Roedig J, Kowald L, Juretschke T, Karlowitz R, Ahangarian Abhari B, Roedig H, Fulda S, Beli P, van Wijk SJ,	USP22 controls necroptosis by regulating receptor-interacting protein kinase 3 ubiquitination.
MAP3K7	10.1016/j.devcel.2016.04.018.	Goodall ML, Fitzwalter BE, Zahedi S, Wu M, Rodriguez D, Mulcahy-Levy JM, Green DR, Morgan M, Cramer SD, Thorburn A,	The Autophagy Machinery Controls Cell Death Switching between Apoptosis and Necroptosis.
SQSTM1	10.1016/j.devcel.2016.04.018.	Goodall ML, Fitzwalter BE, Zahedi S, Wu M, Rodriguez D, Mulcahy-Levy JM, Green DR, Morgan M, Cramer SD, Thorburn A,	The Autophagy Machinery Controls Cell Death Switching between Apoptosis and Necroptosis.
STAT3	10.1111/jcmm.15089.	Wang X, Shao X, Gu L, Jiang K, Wang S, Chen J, Fang J, Guo X, Yuan M, Shi J, Ding C, Meng S, Xu Q,	Targeting STAT3 enhances NDV-induced immunogenic cell death in prostate cancer cells.
DIABLO	10.1126/scitranslmed.aad2986.	McComb S, Aguadé-Gorgorió J, Harder L, Marovca B, Cario G, Eckert C, Schrappe M, Stanulla M, von Stackelberg A, Bourquin JP, Bornhauser BC,	Activation of concurrent apoptosis and necroptosis by SMAC mimetics for the treatment of refractory and relapsed ALL.
DNMT1	10.1158/0008-5472.CAN-19-3670.	Smith AD, Lu C, Payne D, Paschall AV, Klement JD, Redd PS, Ibrahim ML, Yang D, Han Q, Liu Z, Shi H, Hartney TJ, Nayak-Kapoor A, Liu K,	Autocrine IL6-Mediated Activation of the STAT3-DNMT Axis Silences the TNFα-RIP1 Necroptosis Pathway to Sustain Survival and Accumulation of Myeloid-Derived Suppressor Cells.	10.1158/0008-5472.can-19-3670
CFLAR	10.1038/s41467-018-07654-4.	Fiore A, Ugel S, De Sanctis F, Sandri S, Fracasso G, Trovato R, Sartoris S, Solito S, Mandruzzato S, Vascotto F, Hippen KL, Mondanelli G, Grohmann U, Piro G, Carbone C, Melisi D, Lawlor RT, Scarpa A, Lamolinara A, Iezzi M, Fassan M, Bicciato S, Blazar BR, Sahin U, Murray PJ, Bronte V,	Induction of immunosuppressive functions and NF-κB by FLIP in monocytes.
BRAF	10.1371/journal.pbio.2005756.	Najafov A, Zervantonakis IK, Mookhtiar AK, Greninger P, March RJ, Egan RK, Luu HS, Stover DG, Matulonis UA, Benes CH, Yuan J,	BRAF and AXL oncogenes drive RIPK3 expression loss in cancer.
AXL	10.1371/journal.pbio.2005756.	Najafov A, Zervantonakis IK, Mookhtiar AK, Greninger P, March RJ, Egan RK, Luu HS, Stover DG, Matulonis UA, Benes CH, Yuan J,	BRAF and AXL oncogenes drive RIPK3 expression loss in cancer.
ID1	10.1016/j.canlet.2020.01.025.	Tan HY, Wang N, Chan YT, Zhang C, Guo W, Chen F, Zhong Z, Li S, Feng Y,	ID1 overexpression increases gefitinib sensitivity in non-small cell lung cancer by activating RIP3/MLKL-dependent necroptosis.
CDKN2A	10.1080/2162402X.2017.1329072.	Medrano RFV, Hunger A, Catani JPP, Strauss BE,	Uncovering the immunotherapeutic cycle initiated by p19Arf and interferon-β gene transfer to cancer cells: An inducer of immunogenic cell death.
HSPA4	10.1073/pnas.1916503117.	Johnston AN, Ma Y, Liu H, Liu S, Hanna-Addams S, Chen S, Chen C, Wang Z,	Necroptosis-blocking compound NBC1 targets heat shock protein 70 to inhibit MLKL polymerization and necroptosis.
BCL2	10.1186/s13058-020-01367-7.	Lee KM, Lee H, Han D, Moon WK, Kim K, Oh HJ, Choi J, Hwang EH, Kang SE, Im SA, Lee KH, Ryu HS,	Combined the SMAC mimetic and BCL2 inhibitor sensitizes neoadjuvant chemotherapy by targeting necrosome complexes in tyrosine aminoacyl-tRNA synthase-positive breast cancer.
STUB1	10.1038/s41598-018-24414-y.	Tang MB, Li YS, Li SH, Cheng Y, Zhang S, Luo HY, Mao CY, Hu ZW, Schisler JC, Shi CH, Xu YM,	Anisomycin prevents OGD-induced necroptosis by regulating the E3 ligase CHIP.
FLT3	10.1002/ijc.32246.	Hillert LK, Bettermann-Bethge K, Nimmagadda SC, Fischer T, Naumann M, Lavrik IN,	Targeting RIPK1 in AML cells carrying FLT3-ITD.
HAT1	10.1158/1078-0432.CCR-17-3081.	Xu L, Mao X, Guo T, Chan PY, Shaw G, Hines J, Stankiewicz E, Wang Y, Oliver RTD, Ahmad AS, Berney D, Shamash J, Lu YJ,	The Novel Association of Circulating Tumor Cells and Circulating Megakaryocytes with Prostate Cancer Prognosis.
SIRT2	10.1158/1078-0432.CCR-17-3081.	Xu L, Mao X, Guo T, Chan PY, Shaw G, Hines J, Stankiewicz E, Wang Y, Oliver RTD, Ahmad AS, Berney D, Shamash J, Lu YJ,	The Novel Association of Circulating Tumor Cells and Circulating Megakaryocytes with Prostate Cancer Prognosis.
SIRT1	10.1158/1078-0432.CCR-17-3081.	Xu L, Mao X, Guo T, Chan PY, Shaw G, Hines J, Stankiewicz E, Wang Y, Oliver RTD, Ahmad AS, Berney D, Shamash J, Lu YJ,	The Novel Association of Circulating Tumor Cells and Circulating Megakaryocytes with Prostate Cancer Prognosis.
PLK1	10.1038/onc.2012.309.	Deeraksa A, Pan J, Sha Y, Liu XD, Eissa NT, Lin SH, Yu-Lee LY,	Plk1 is upregulated in androgen-insensitive prostate cancer cells and its inhibition leads to necroptosis.
MPG	10.1126/scisignal.aau9216.	Allocca M, Corrigan JJ, Mazumder A, Fake KR, Samson LD,	Inflammation, necrosis, and the kinase RIP3 are key mediators of AAG-dependent alkylation-induced retinal degeneration.
BACH2	10.1016/j.biopha.2019.109461.	Petanidis S, Domvri K, Porpodis K, Anestakis D, Freitag L, Hohenforst-Schmidt W, Tsavlis D, Zarogoulidis K,	Inhibition of kras-derived exosomes downregulates immunosuppressive BACH2/GATA-3 expression via RIP-3 dependent necroptosis and miR-146/miR-210 modulation.
GATA3	10.1016/j.biopha.2019.109461.	Petanidis S, Domvri K, Porpodis K, Anestakis D, Freitag L, Hohenforst-Schmidt W, Tsavlis D, Zarogoulidis K,	Inhibition of kras-derived exosomes downregulates immunosuppressive BACH2/GATA-3 expression via RIP-3 dependent necroptosis and miR-146/miR-210 modulation.
MYCN	10.1038/cddis.2015.354.	Nicolai S, Pieraccioli M, Peschiaroli A, Melino G, Raschellà G,	Neuroblastoma: oncogenic mechanisms and therapeutic exploitation of necroptosis.
ALK	10.1038/cddis.2015.354.	Nicolai S, Pieraccioli M, Peschiaroli A, Melino G, Raschellà G,	Neuroblastoma: oncogenic mechanisms and therapeutic exploitation of necroptosis.
ATRX	10.1038/cddis.2015.354.	Nicolai S, Pieraccioli M, Peschiaroli A, Melino G, Raschellà G,	Neuroblastoma: oncogenic mechanisms and therapeutic exploitation of necroptosis.
TERT	10.1038/cddis.2015.354.	Nicolai S, Pieraccioli M, Peschiaroli A, Melino G, Raschellà G,	Neuroblastoma: oncogenic mechanisms and therapeutic exploitation of necroptosis.
SLC39A7	10.1038/s41418-018-0192-6.	Fauster A, Rebsamen M, Willmann KL, César-Razquin A, Girardi E, Bigenzahn JW, Schischlik F, Scorzoni S, Bruckner M, Konecka J, Hörmann K, Heinz LX, Boztug K, Superti-Furga G,	Systematic genetic mapping of necroptosis identifies SLC39A7 as modulator of death receptor trafficking.
SPATA2	10.1016/j.celrep.2016.07.086.	Kupka S, De Miguel D, Draber P, Martino L, Surinova S, Rittinger K, Walczak H,	SPATA2-Mediated Binding of CYLD to HOIP Enables CYLD Recruitment to Signaling Complexes.
RNF31	10.1016/j.celrep.2016.07.086.	Kupka S, De Miguel D, Draber P, Martino L, Surinova S, Rittinger K, Walczak H,	SPATA2-Mediated Binding of CYLD to HOIP Enables CYLD Recruitment to Signaling Complexes.
IDH1	10.1016/j.celrep.2017.05.012.	Yang Z, Jiang B, Wang Y, Ni H, Zhang J, Xia J, Shi M, Hung LM, Ruan J, Mak TW, Li Q, Han J,	2-HG Inhibits Necroptosis by Stimulating DNMT1-Dependent Hypermethylation of the RIP3 Promoter.
IDH2	10.1016/j.celrep.2017.05.012.	Yang Z, Jiang B, Wang Y, Ni H, Zhang J, Xia J, Shi M, Hung LM, Ruan J, Mak TW, Li Q, Han J,	2-HG Inhibits Necroptosis by Stimulating DNMT1-Dependent Hypermethylation of the RIP3 Promoter.
KLF9	10.1186/s12885-018-4874-8.	Tung B, Ma D, Wang S, Oyinlade O, Laterra J, Ying M, Lv SQ, Wei S, Xia S,	Krüppel-like factor 9 and histone deacetylase inhibitors synergistically induce cell death in glioblastoma stem-like cells.
HDAC9	10.1186/s12885-018-4874-8.	Tung B, Ma D, Wang S, Oyinlade O, Laterra J, Ying M, Lv SQ, Wei S, Xia S,	Krüppel-like factor 9 and histone deacetylase inhibitors synergistically induce cell death in glioblastoma stem-like cells.
HSP90AA1	10.1016/j.taap.2012.11.001.	Yan C, Oh JS, Yoo SH, Lee JS, Yoon YG, Oh YJ, Jang MS, Lee SY, Yang J, Lee SH, Kim HY, Yoo YH,	The targeted inhibition of mitochondrial Hsp90 overcomes the apoptosis resistance conferred by Bcl-2 in Hep3B cells via necroptosis.
LEF1	10.1038/leu.2011.357.	Liu P, Xu B, Shen W, Zhu H, Wu W, Fu Y, Chen H, Dong H, Zhu Y, Miao K, Xu W, Li J,	Dysregulation of TNFα-induced necroptotic signaling in chronic lymphocytic leukemia: suppression of CYLD gene by LEF1.
BNIP3	10.1007/s10495-010-0550-4.	Kim JY, Kim YJ, Lee S, Park JH,	BNip3 is a mediator of TNF-induced necrotic cell death.
CD40	10.1038/cddis.2015.229.	Qiu X, Klausen C, Cheng JC, Leung PC,	CD40 ligand induces RIP1-dependent, necroptosis-like cell death in low-grade serous but not serous borderline ovarian tumor cells.
BCL2L11	10.1038/leu.2014.81.	Locatelli SL, Cleris L, Stirparo GG, Tartari S, Saba E, Pierdominici M, Malorni W, Carbone A, Anichini A, Carlo-Stella C,	BIM upregulation and ROS-dependent necroptosis mediate the antitumor effects of the HDACi Givinostat and Sorafenib in Hodgkin lymphoma cell line xenografts.
EGFR	10.1002/ijc.29483.	Zhao Q, Kretschmer N, Bauer R, Efferth T,	Shikonin and its derivatives inhibit the epidermal growth factor receptor signaling and synergistically kill glioblastoma cells in combination with erlotinib.
DDX58	10.1016/j.celrep.2021.108976.	Dunker W, Ye X, Zhao Y, Liu L, Richardson A, Karijolich J,	TDP-43 prevents endogenous RNAs from triggering a lethal RIG-I-dependent interferon response.
TARDBP	10.1016/j.celrep.2021.108976.	Dunker W, Ye X, Zhao Y, Liu L, Richardson A, Karijolich J,	TDP-43 prevents endogenous RNAs from triggering a lethal RIG-I-dependent interferon response.
APP	10.1002/advs.202003558.	Wang L, Shen Q, Liao H, Fu H, Wang Q, Yu J, Zhang W, Chen C, Dong Y, Yang X, Guo Q, Zhang J, Zhang J, Zhang W, Lin H, Duan Y,	Multi-Arm PEG/Peptidomimetic Conjugate Inhibitors of DR6/APP Interaction Block Hematogenous Tumor Cell Extravasation.
TNFRSF21	10.1002/advs.202003558.	Wang L, Shen Q, Liao H, Fu H, Wang Q, Yu J, Zhang W, Chen C, Dong Y, Yang X, Guo Q, Zhang J, Zhang J, Zhang W, Lin H, Duan Y,	Multi-Arm PEG/Peptidomimetic Conjugate Inhibitors of DR6/APP Interaction Block Hematogenous Tumor Cell Extravasation.
