# Supplementary material for: Integrative analysis of a necroptosis-related gene signature of clinical value and heterogeneity in diffuse large B cell lymphoma
Source: Front Genet. 2022 Aug 11;13:911443. doi: 10.3389/fgene.2022.911443 (PMC9403718; doi:10.3389/fgene.2022.911443)
Supplement: Supplementary file 6 [file DataSheet1.CSV]

characteristics	Hazard.Ratio	CI95	P.Value
FADD	0.83	0.49-1.4	0.488
FAS	0.94	0.81-1.1	0.438
FASLG	0.65	0.42-1.02	0.064
MLKL	1.11	0.81-1.53	0.505
RIPK1	1.22	0.85-1.76	0.286
RIPK3	0.8	0.55-1.17	0.254
TLR3	0.96	0.66-1.41	0.845
TNF	0.53	0.36-0.8	0.002
TSC1	1.04	0.79-1.37	0.762
TRIM11	1.41	0.99-2	0.055
CASP8	1.38	1.05-1.81	0.02
ZBP1	0.85	0.67-1.08	0.195
MAPK8	1.13	0.92-1.39	0.24
IPMK	1.24	0.95-1.61	0.117
ITPK1	1.31	0.97-1.75	0.076
SIRT3	1.46	0.91-2.32	0.115
MYC	1.22	1.05-1.41	0.008
TNFRSF1A	0.81	0.62-1.06	0.123
TNFSF10	1.21	0.98-1.49	0.081
TNFRSF1B	0.83	0.62-1.09	0.182
TRAF2	0.87	0.6-1.27	0.475
PANX1	0.57	0.38-0.85	0.006
OTULIN	0.88	0.7-1.11	0.279
CYLD	0.73	0.57-0.95	0.018
USP22	0.61	0.46-0.81	0.001
MAP3K7	0.66	0.49-0.87	0.004
SQSTM1	0.9	0.69-1.19	0.466
STAT3	0.94	0.83-1.08	0.391
DIABLO	1.11	0.85-1.44	0.457
DNMT1	1	0.71-1.41	0.981
CFLAR	1.08	0.91-1.28	0.373
BRAF	0.77	0.64-0.93	0.007
AXL	0.83	0.65-1.05	0.126
ID1	1.12	0.62-2	0.71
CDKN2A	1.03	0.82-1.3	0.782
HSPA4	0.96	0.8-1.16	0.702
BCL2	1.4	1.16-1.69	0.001
STUB1	1.13	0.89-1.44	0.31
FLT3	1.47	0.89-2.44	0.133
HAT1	1.2	1-1.45	0.051
SIRT2	0.76	0.56-1.01	0.059
SIRT1	0.96	0.64-1.44	0.838
PLK1	1.47	0.89-2.44	0.132
MPG	0.77	0.52-1.14	0.193
BACH2	1.03	0.85-1.26	0.747
GATA3	0.83	0.61-1.13	0.24
MYCN	1.36	0.9-2.06	0.149
ALK	0.93	0.7-1.23	0.597
ATRX	0.79	0.65-0.95	0.012
TERT	1.16	0.89-1.5	0.271
SLC39A7	1.57	1.09-2.27	0.016
SPATA2	0.93	0.63-1.38	0.722
RNF31	1.9	1.22-2.98	0.005
IDH1	0.72	0.58-0.9	0.004
IDH2	1.2	0.88-1.63	0.251
KLF9	0.72	0.57-0.92	0.008
HDAC9	0.84	0.62-1.15	0.284
HSP90AA1	0.96	0.76-1.2	0.709
LEF1	0.93	0.77-1.11	0.412
BNIP3	0.81	0.6-1.08	0.15
CD40	1.09	0.85-1.4	0.508
BCL2L11	0.93	0.8-1.09	0.377
EGFR	1.4	1.16-1.7	0.001
DDX58	1.26	0.95-1.67	0.111
TARDBP	1.87	1.37-2.55	0
APP	1.1	0.94-1.3	0.244
TNFRSF21	0.62	0.46-0.84	0.002
